# Supplementary material for: Therapeutic Targeting of MERTK and BCL-2 in T-Cell and Early T-Precursor Acute Lymphoblastic Leukemia
Source: Cancers (Basel). 2022 Dec 13;14(24):6142. doi: 10.3390/cancers14246142 (PMC9776749; doi:10.3390/cancers14246142)
Supplement: Supplementary file 1 [file cancers-14-06142-s001.zip]

Archive with 2 entries (2 files):
- cancers-2019469-supplementary file 1.pdf
- cancers-2019469-supplementary file 2.pdf
